# Supplementary material for: Effect of Material Change on Stirnol Engine: A Combination of NiTiNOL (Shape Memory Alloy) and Gamma Stirling Engine
Source: Materials (Basel). 2023 Apr 20;16(8):3257. doi: 10.3390/ma16083257 (PMC10146608; doi:10.3390/ma16083257)
Supplement: Supplementary file 1 [file materials-16-03257-s001.zip]

Archive with 1 entries (1 files):
- materials-2191710-supplementary.pdf
